# Supplementary material for: Prevalence of the prion protein gene E211K variant in U.S. cattle
Source: BMC Vet Res. 2008 Jul 14;4:25. doi: 10.1186/1746-6148-4-25 (PMC2478677; doi:10.1186/1746-6148-4-25)
Supplement: Additional file 2 — Estimating the 95% quantile for prevalence of Prnp K211 carriers. [file 1746-6148-4-25-S2.xls]

## Sheet: Prev.
	Additional file 2. Estimating the 95% quantile for prevalence of Prnp K211 carriers
		Animals tested			95 % quantile
	Sample groupa	per group	cumulative		Proportion of K211 alleles b	Proportion of K211 carriersc	Proportion of K211 carriers (HWE)d	Inverse proportion of K211 carriers
	A	588	588		0.00254199	0.00507322	0.00507752	197.113
	B	1297	1885		0.000794098	0.00158715	0.00158756	630.062
	C	1615	3500		0.000427809	0.000855312	0.000855434	1169.16
	D	392	3892		0.000384735	0.00076922	0.000769322	1300.02
	E	330	4222		0.000354672	0.000709133	0.000709218	1410.17
	F	384	4606		0.000325111	0.000650045	0.000650116	1538.36
	G	1456	6062		0.00024704	0.000493979	0.000494019	2024.38
	aSample groups were as follows: A through D, beef processing plants in west Texas, south Texas, Nebraska, and California, respecitvely; E, purebred Angus from six midwestern herds (four states); F, purebred Santa Gertrudis herd from Texas; and G, diverse registered sires and dams from 42 breeds.
	bBased on 95% quantile of the posterior distribution with a uniform prior (i.e., inverse of the cumulative distribution function for beta distribution where alpha = 1; beta = (1 + cumulative alleles tested).
	cSee footnote "b"; except beta = (1 + cumulative animals tested).
	dAssuming Hardy-Weinberg equilibrium (HWE); The proportion of K211 carriers = 1 - (1 - proportion of K211alleles)2.
